# Supplementary material for: Petrological footprints of the millstones of Megara Hyblaea (Sicily Island, Italy) highlight the human interactions with Mediterranean volcanoes
Source: Sci Rep. 2022 Jul 21;12:12494. doi: 10.1038/s41598-022-16784-1 (PMC9304362; doi:10.1038/s41598-022-16784-1)
Supplement: Supplementary file 2 — Supplementary Information 2. [file 41598_2022_16784_MOESM2_ESM.xlsx]

## Sheet: Foglio1
										Na-Alkaline Series																Tholeiitic Series							Tholeiitic Transitional Series										Calcalkaline Series
									Basaltic Trachy-Andesites (Mugearites)																	Basaltic Andesites							Basalts		Basaltic Andesites			Basaltic Andesites						Andesites				Rhyodacites
		SQ	HR	HR	HR	D	D	D	D	D	M	M	SQ	M	M	M	M	M	HR	HR		SQ	SQ	SQ	SQ	SQ	SQ	SQ	M	M	SQ		HR	SQ	SQ	SQ		SQ	SQ	SQ	SQ	SQ	SQ	SQ	SQ	SQ	SQ	M	M
wt.%	D.L	MH040	MH055	MH056	MH057	MH059	MH063	MH067	MH071	MH075	MH074	MH078	MH093	MH113	MH114	MH116	MH117	MH118	MH124	MH125	wt.%	MH004	MH014	MH026	MH034	MH092	MH099	MH100	MH115	MH119	MH129	wt.%	MH053	MH104	MH013	MH106	wt.%	MH025	MH039	MH107	MH128	MH001	MH007	MH027	MH052	MH097	MH130	MH121	MH123
SiO2	0.01	51.6	51.45	51.42	51.71	52.1	51.61	50.98	51.69	50.74	51.14	51.2	52.21	50.57	51.58	51.19	51.84	51.46	50.71	50.99	SiO2	54.31	52.45	54.39	53.52	52.75	53.16	52.89	53.59	53.26	52.85	SiO2	48.84	47.72	52.37	51.72	SiO2	54.44	54.8	54.65	54.46	60.94	59.87	61.91	61.77	60.82	61.11	67.25	67.07
Al2O3	0.01	17.28	17.47	18.06	18.27	17.6	18.35	18.95	18.08	17.76	18.41	18.47	18.12	17.77	18.16	18.22	18.35	18.37	19.92	18.33	Al2O3	14.87	14.6	14.78	14.78	14.71	14.96	14.65	14.91	14.61	14.4	Al2O3	15.68	14.01	15.51	14.98	Al2O3	18.31	18.05	18.33	18.14	16.33	16.22	17	17.13	16.72	16.59	14.93	14.55
Fe2O3t*	0.01	10.48	10.63	9.6	9.85	10.14	9.84	9.8	10.15	9.92	9.8	9.74	9.79	9.8	9.7	9.55	9.52	9.82	8.48	9.7	Fe2O3t	11.06	11.11	10.85	11.33	11.3	11.03	11.87	10.91	11.14	11.14	Fe2O3t*	10.85	12.03	11.11	10.68	Fe2O3t	7.91	8.2	8.25	8.5	5.66	5.19	4.67	5.31	5.07	6.2	5.07	5.03
MnO	0.001	0.17	0.178	0.159	0.163	0.175	0.16	0.156	0.171	0.16	0.159	0.158	0.163	0.162	0.162	0.16	0.162	0.164	0.144	0.158	MnO	0.127	0.142	0.143	0.13	0.152	0.137	0.144	0.141	0.132	0.134	MnO	0.157	0.12	0.14	0.142	MnO	0.125	0.132	0.132	0.133	0.086	0.104	0.097	0.118	0.109	0.128	0.121	0.126
MgO	0.01	3.09	3.02	3.01	3.16	3	3.02	3.02	2.97	3.07	3.02	3.01	2.89	3.03	3.11	2.97	3.1	3.13	2.99	2.97	MgO	5.01	6.8	6.19	6.12	5.95	6.6	6.44	5.51	5.8	6.66	MgO	7.94	3.65	4.95	5.27	MgO	4.25	4.51	4.4	4.53	3.04	3.22	2.47	2.18	2.7	2.62	0.41	0.55
CaO	0.01	8.1	8.05	8.62	8.74	7.98	8.59	8.76	8.11	8.27	8.63	8.81	8.2	8.17	8.52	8.99	8.76	8.56	9.05	8.52	CaO	8.83	9.13	8.78	8.85	9.46	9.1	8.86	8.86	9	9.39	CaO	9.76	11.96	9.04	8.97	CaO	9.32	9.1	9.14	9.42	5.75	7	5.95	6.42	6.67	6.52	2.74	3.04
Na2O	0.01	4.3	4.47	4.34	4.19	4.48	4.35	4.13	4.35	4.16	4.22	4	4.41	4.21	4.42	4.35	4.13	4.26	4.32	4.23	Na2O	3.01	2.84	3	2.86	2.89	2.89	2.92	2.91	2.92	2.8	Na2O	3.58	3.56	3.58	3.5	Na2O	3.02	3.07	3.07	3.07	3.22	3.24	3.46	3.34	3.08	3.16	4.08	4.03
K2O	0.01	2.13	2.36	1.97	2.07	2.24	2.01	1.85	2.14	1.95	2.05	1.96	2.13	2.03	1.98	1.96	2.02	2	1.73	1.96	K2O	0.37	0.17	0.23	0.31	0.22	0.2	0.24	0.3	0.2	0.17	K2O	0.8	0.83	0.67	0.68	K2O	1.53	1.47	1.56	1.54	3.05	2.21	2.71	2.13	2.17	2.3	4.06	3.79
TiO2	0.001	1.674	1.746	1.587	1.622	1.729	1.637	1.598	1.702	1.662	1.638	1.617	1.627	1.632	1.608	1.608	1.579	1.619	1.358	1.581	TiO2	1.725	1.617	1.671	1.698	1.7	1.649	1.79	1.739	1.676	1.557	TiO2	1.647	2.052	1.859	1.852	TiO2	0.761	0.753	0.77	0.774	0.592	0.417	0.498	0.489	0.483	0.587	0.637	0.617
P2O5	0.01	0.75	0.78	0.71	0.71	0.81	0.83	0.66	0.75	0.72	0.74	0.73	0.81	0.73	0.74	0.76	0.75	0.74	0.64	0.71	P2O5	0.28	0.21	0.24	0.22	0.27	0.22	0.22	0.25	0.2	0.23	P2O5	0.43	0.6	0.47	0.46	P2O5	0.17	0.21	0.15	0.14	0.2	0.15	0.15	0.14	0.36	0.14	0.24	0.52
LOI**		-0.08	-0.14	-0.1	0.05	-0.11	-0.06	-0.02	-0.02	-0.04	0.22	0.39	0.12	0.31	0.22	0.28	0.19	0.06	0.15	-0.16	LOI	1.07	1.16	0.18	0.9	0.88	0.3	0.32	1.3	0.72	0.49	LOI**	0.19	3.7	0.84	0.56	LOI	0.64	0.28	-0.04	-0.2	1.36	0.98	1.57	1.18	2.2	1.27	1.15	1.29
Total		99.49	100	99.38	100.5	100.1	100.3	99.89	100.1	98.37	100	100.1	100.5	98.42	100.2	100.1	100.4	100.2	99.48	98.98	Total	100.7	100.2	100.4	100.7	100.3	100.3	100.3	100.4	99.67	99.81	Total	99.88	100.2	100.5	98.81	Total	100.5	100.6	100.4	100.5	100.2	98.6	100.5	100.2	100.4	100.6	100.7	100.6
																																					K2O/Na2O	0.506623	0.478827	0.508143	0.501629	0.947205	0.682099	0.783237	0.637725	0.704545	0.727848	0.995098	0.940447
ppm																					ppm											ppm					ppm
Sc	1	16	16	15	16	16	15	15	16	15	15	16	15	15	15	15	15	15	13	15	Sc	22	21	21	22	22	21	22	22	22	21	Sc	24	21	19	19	Sc	29	28	27	29	15	20	14	12	14	14	14	14
V	5	235	233	226	234	233	234	223	220	234	227	226	220	220	220	223	224	216	188	224	V	158	150	157	158	174	163	163	155	157	158	V	213	209	166	166	V	240	256	244	244	106	133	126	121	122	141	45	44
Cr	20	< 20	< 20	< 20	< 20	< 20	< 20	< 20	< 20	< 20	< 20	< 20	< 20	< 20	< 20	< 20	< 20	< 20	120	< 20	Cr	270	300	270	280	260	290	260	280	270	280	Cr	300	150	100	130	Cr	30	20	20	20	60	90	< 20	< 20	20	< 20	< 20	< 20
Co	1	26	26	24	26	24	24	24	24	26	25	25	23	25	24	24	26	24	23	26	Co	38	48	42	43	45	44	46	42	41	43	Co	46	36	38	40	Co	23	24	24	27	19	15	12	11	14	13	5	5
Ni	20	< 20	< 20	< 20	< 20	< 20	< 20	< 20	< 20	< 20	< 20	< 20	< 20	< 20	< 20	< 20	< 20	< 20	70	< 20	Ni	170	210	170	180	200	200	200	170	160	210	Ni	150	60	100	100	Ni	< 20	< 20	< 20	< 20	20	< 20	< 20	< 20	< 20	< 20	< 20	< 20
Rb	2	46	47	41	38	45	41	34	47	43	40	36	41	43	43	42	43	41	33	44	Rb	7	3	4	6	5	5	5	5	3	2	Rb	14	17	15	14	Rb	29	25	29	28	111	75	75	76	75	81	134	134
Sr	2	1198	1191	1311	1299	1223	1315	1386	1213	1241	1306	1315	1318	1246	1284	1311	1282	1291	1433	1308	Sr	232	204	215	208	268	204	210	202	208	207	Sr	756	592	524	521	Sr	688	701	711	709	477	555	669	392	473	380	187	184
Y	1	27	28	25	26	29	26	24	27	25	25	23	27	26	26	26	26	26	21	25	Y	21	18	18	17	18	17	22	20	18	16	Y	19	21	21	21	Y	15	15	15	15	17	12	16	17	14	18	34	44
Zr	2	267	281	250	257	289	256	236	278	250	245	238	267	267	265	259	261	268	211	253	Zr	91	84	88	87	98	87	93	96	94	85	Zr	145	143	174	172	Zr	93	88	93	95	167	93	149	119	109	129	197	192
Nb	1	75	79	68	70	76	68	62	77	69	71	69	73	73	69	69	73	70	55	73	Nb	10	8	9	8	12	8	9	9	9	8	Nb	42	34	32	31	Nb	3	3	3	4	9	5	7	7	7	8	13	12
Ba	2	982	999	895	964	1020	930	895	959	886	937	908	1067	929	917	892	925	925	851	905	Ba	92	66	82	70	104	69	70	83	67	61	Ba	384	290	247	235	Ba	271	297	283	273	1013	868	670	631	608	646	480	456
La	0.1	101	105	91.2	93.4	102	91.7	83.2	101	92.8	94.2	90.4	91.5	96.4	90.7	90.7	96.6	89.3	74.6	95.1	La	9.5	8.1	7.6	8.3	12.1	7.1	11.7	8.7	8	6.8	La	38	34.5	29.8	28.3	La	15.4	14.7	15.5	14.9	36.7	22.7	35.8	22.3	22.8	20.9	27.4	26.3
Ce	0.1	186	193	166	169	186	166	153	184	169	173	166	170	174	164	166	175	164	135	173	Ce	17.8	16.2	16	15.7	23.5	15.2	22.9	16.6	16.1	14.6	Ce	72.5	65.4	56.5	54.2	Ce	31.8	30.9	31.9	31.9	69.9	39.8	63.6	41.2	38.7	39.5	53.2	52.3
Pr	0.05	20.3	21.1	18.4	18.6	20.5	18.2	16.7	20.1	18.5	19.1	18.3	18	19.4	18.2	18.1	19.4	18.2	15	19.1	Pr	2.33	2.28	2.16	2.27	3.13	2.1	3.01	2.48	2.3	1.99	Pr	8.14	7.18	6.71	6.48	Pr	4.11	3.9	4.11	4.13	7.8	4.3	7.2	4.59	4.35	4.49	6.62	6.6
Nd	0.1	71.7	74.4	64.1	65.7	71.9	64.3	59.1	70.3	65.4	67.2	64.8	64.9	67.5	65.5	64.3	68.9	64.5	52.8	68.7	Nd	11.8	10.5	10.1	11	13.3	10	13.6	11.3	10.7	9.4	Nd	30.3	29	27	25.9	Nd	16.9	16.3	16.9	16.5	27.5	15.2	25	16.4	15.8	16.8	26.6	25.8
Sm	0.1	12.6	12.9	10.9	11.4	12.3	11.1	10.3	12.2	11.7	11.6	11.2	11.6	11.6	10.9	11.2	11.9	10.9	9.1	11.6	Sm	3.4	3.2	3.3	3.2	3.9	3.2	4.1	3.5	3.5	3.1	Sm	6	6.1	6.2	5.8	Sm	3.7	3.8	3.7	3.9	5.2	2.8	4.5	3.4	3.2	3.5	6.1	5.9
Eu	0.05	3.47	3.49	3.09	3.17	3.37	3.11	2.81	3.33	3.07	3.25	3.17	3.06	3.3	3.04	3.09	3.37	3.09	2.6	3.23	Eu	1.34	1.39	1.27	1.37	1.47	1.29	1.6	1.51	1.35	1.25	Eu	2.05	1.94	2.14	2.06	Eu	1.16	1.04	1.08	1.16	1.17	0.82	1.14	0.9	0.88	0.91	1.51	1.44
Gd	0.1	8.6	8.6	7.4	7.8	8.7	7.7	7.1	8.4	8.1	7.9	7.8	7.6	8.1	7.6	7.7	8.1	7.6	6.2	8.2	Gd	4.2	3.8	3.5	3.7	4.2	3.7	4.9	4.3	4.2	3.7	Gd	5	5.1	5.5	5.3	Gd	3.2	3.1	3.1	3.2	3.9	2.4	3.4	3	2.7	3.1	5.6	5.6
Tb	0.1	1.2	1.3	1.1	1.1	1.2	1.1	1	1.2	1.1	1.2	1.1	1	1.1	1.1	1.1	1.1	1.1	0.9	1.1	Tb	0.7	0.7	0.6	0.7	0.7	0.7	0.8	0.8	0.7	0.6	Tb	0.8	0.9	0.9	0.9	Tb	0.6	0.5	0.5	0.5	0.6	0.4	0.6	0.5	0.4	0.5	1	1
Dy	0.1	6.4	6.6	5.9	5.9	6.4	5.8	5.1	6.3	5.8	6.1	5.9	5.4	6	5.8	6	6.3	5.9	4.8	6.2	Dy	4.1	4.1	3.7	3.8	4.3	4	5	4.5	4.1	3.7	Dy	4.5	4.7	4.9	5	Dy	3.1	2.9	3.1	3.2	3.5	2.4	3.2	3.1	2.8	3.2	6.4	6.7
Ho	0.1	1.2	1.3	1.1	1.1	1.1	1	0.9	1.2	1.1	1.1	1	1	1.1	1.1	1.1	1.1	1.1	0.9	1.2	Ho	0.8	0.8	0.7	0.8	0.8	0.8	1	0.9	0.8	0.7	Ho	0.9	0.8	0.9	0.9	Ho	0.6	0.6	0.6	0.7	0.7	0.5	0.6	0.7	0.6	0.7	1.4	1.5
Er	0.1	3.1	3.2	2.9	2.8	3.1	2.7	2.5	3.1	2.7	2.8	2.7	2.7	2.9	2.8	2.9	3	2.7	2.3	3	Er	2.1	2.1	1.9	2	2.1	2	2.5	2.4	2.1	1.9	Er	2.3	2.1	2.5	2.3	Er	1.9	1.7	1.8	2	2	1.5	1.9	2.1	1.8	2.1	4.3	4.8
Tm	0.05	0.43	0.45	0.37	0.39	0.44	0.38	0.36	0.42	0.4	0.4	0.35	0.4	0.39	0.37	0.4	0.41	0.37	0.31	0.42	Tm	0.28	0.29	0.27	0.27	0.28	0.26	0.35	0.32	0.28	0.27	Tm	0.31	0.27	0.31	0.29	Tm	0.27	0.23	0.26	0.29	0.31	0.23	0.28	0.31	0.27	0.31	0.62	0.7
Yb	0.1	2.6	2.7	2.4	2.4	2.4	2.2	2.1	2.6	2.4	2.3	2.1	2.5	2.5	2.3	2.4	2.5	2.3	1.9	2.5	Yb	1.5	1.6	1.5	1.5	1.8	1.5	2	1.7	1.7	1.6	Yb	1.9	1.7	1.8	1.7	Yb	1.7	1.5	1.7	1.7	2	1.5	1.8	2.1	1.7	2	4.1	4.5
Lu	0.01	0.4	0.41	0.37	0.37	0.38	0.36	0.31	0.39	0.37	0.37	0.33	0.34	0.37	0.34	0.35	0.37	0.34	0.28	0.37	Lu	0.22	0.24	0.2	0.2	0.27	0.23	0.29	0.26	0.24	0.24	Lu	0.29	0.23	0.27	0.26	Lu	0.25	0.22	0.25	0.26	0.3	0.24	0.28	0.33	0.27	0.31	0.64	0.72
Hf	0.2	6	5.9	5.4	5.6	6	5.6	4.9	6.1	5.3	5.5	5.2	5.4	5.9	5.4	5.8	5.8	5.4	4.4	5.8	Hf	2.3	2.4	2.1	2.1	2.6	2.3	2.5	2.6	2.5	2.2	Hf	3.1	2.8	4.2	4	Hf	2.6	2.4	2.7	2.7	4.6	2.5	3.6	3.2	3.2	3.3	5.6	5.2
Ta	0.1	3.5	3.7	3.2	3.2	3.5	3.1	2.9	3.5	3.2	3.2	3.3	3.5	3.3	3.1	3.2	3.3	3.1	2.5	3.3	Ta	0.5	0.5	0.5	0.5	0.6	0.4	0.4	0.5	0.4	0.4	Ta	2	1.6	1.8	1.6	Ta	0.2	0.2	0.2	0.2	0.7	0.4	0.5	0.5	0.5	0.5	0.8	0.8
Th	0.1	16.4	16.9	14.5	14.6	16.4	14.4	13.4	16.4	14.6	15.1	14.2	15.6	15.3	14.5	14.6	15.3	14.3	11.2	14.9	Th	0.9	0.7	0.7	0.7	1.1	0.6	0.8	0.7	0.7	0.6	Th	4.9	3.9	3.2	3.1	Th	5.2	5.6	5.6	5.5	14.8	10.8	15.2	8.4	10.4	7.8	9.3	8.9
U	0.1	4.3	4.8	4.5	3.7	4.5	3.8	3.3	4.8	4.1	3.9	2.8	3.8	4.7	4.5	4.2	4	4.3	2.9	4.3	U	0.3	0.2	0.2	0.2	0.3	0.2	0.2	0.2	0.2	0.2	U	1.2	1	1	0.9	U	1.5	1.7	1.9	1.8	4.1	3.6	4.5	2.6	3.6	2.5	2.6	2.6
[truncated: 2 more columns]
